# Supplementary material for: Brachygnathia Inferior in Cloned Dogs Is Possibly Correlated with Variants of Wnt Signaling Pathway Initiators
Source: Int J Mol Sci. 2022 Jan 1;23(1):475. doi: 10.3390/ijms23010475 (PMC8745273; doi:10.3390/ijms23010475)
Supplement: Supplementary file 1 [file ijms-23-00475-s001.zip]

Archive with 2 entries (2 files):
- Supplemantary Tables S1-S3.pdf
- Supplementary Figure S1.pdf
